# Supplementary material for: The N-terminal domain is required for cell surface localisation of VapA, a member of the Vap family of Rhodococcus equi virulence proteins
Source: PLoS One. 2024 Feb 29;19(2):e0298900. doi: 10.1371/journal.pone.0298900 (PMC10903876; doi:10.1371/journal.pone.0298900)
Supplement: S1 File — (XLSX) [file pone.0298900.s003.xlsx]

## Sheet: Supplementary data 
Miranda et al. Data for fig 4
pVapA-ST			ΔvapA			pVapA::vapD-ST
Time post infection (hours)
0	24	48	0	24	48	0	24	48
Fold-change
0.01	7.02	13.99	0.01	2.37	3.57	0.17	0.83	0.13
0	5.2	9.06	0.01	1.15	4.71	0.23	1.78	0
0.02	4.75	10.43	0.01	0.85	0	0.74	2.4	0.01
0.03	15.36	47.33	0.01	0.46	0.19	0.59	4.45	0.41
0.03	13.03	51.55	0.01	5.34	0.4	0.52	2.5	2.63
0.03	1.06	3.17	0.25	9.19	0.01	0	10.4	1.35
0.03	1.37	2.65	0.17	8.13	1.13	0	11.46	15.56
0.1	2.49	3.49	0	9.32	1.7	0	12.71	8.85
0.09	2.21	15.27	0.05	12.48	1.78	0.22	1.66	9.83
0.37	2.35	11.21	0.03	20.73	8.54	0.07	1.39	1.36
0.44	2.2	5.14	10.83	1.77	16.25	0.04	0.01	5.51
0	1.99	7.68	4.04	0.37	22.47	0.02	0.01	4.15
0.41	9.86	15.46	2.46	30.26	37.83	0.03	0	0.03
0.19	6.97	12.9	0.04	11.15	2.92	0.1	2.64	0.01
0.05	11.02	19.62	0	11.49	1.93	0	4.38	0.02
0.29	7.85	19.18	0.06	11.9	2.85	0	2.2	0.04
1.94	4.89	19.35	0.1	1.63	4.57	0		4.72
0.82	8.08	19.91	0.1	1.27	2.72			0.08
0.08	6.71	16.91	0.73	16.6	2.42
0.3	8.07	21.92	0.77	6.94	1.15
0.06	3.1	23.82	0.11	0.62	5.71
1.11	4.09	25.41	0.08	0.12	0.98
0.22	3.39	26.02	0	1.82	1.21
0.37	3.69	21.64	0.03	0.04	0.39
0.12	10.45	23.25	0.19	0.92	0.03
0.12	11.11	20.44	0.06	0.06	0.02
0.14	10.42	24.24	0.26	0.95	0.02
0.15	16.47	27.6	0.05	1.36	0.02
0	3.36	49.25	0.09	1.55	0.78
0.05	0.6	44.73
0.06	7.41	23.16
0	2.54	24.43
0	2.09	26.14
	0.01	11.66
		15.02
		14.94
